# Supplementary material for: Effects of Vertical Spatial Overlap on Phytoplankton Diversity under Experimentally Altered Lake Stratification Regimes
Source: Microorganisms. 2021 Nov 27;9(12):2447. doi: 10.3390/microorganisms9122447 (PMC8708865; doi:10.3390/microorganisms9122447)
Supplement: Supplementary file 1 [file microorganisms-09-02447-s001.zip]

Archive with 9 entries (8 files):
- SupplementaryMaterials_DataS1_LeNoachetal/
- SupplementaryMaterials_DataS1_LeNoachetal/Data_FunctionalTraits_LeNoachetal.csv
- SupplementaryMaterials_DataS1_LeNoachetal/Data_PhytoBiomasses_LeNoachetal.csv
- SupplementaryMaterials_DataS1_LeNoachetal/Data_SEM_LeNoachetal.csv
- SupplementaryMaterials_DataS1_LeNoachetal/ReadmeDataS1_LeNoachetal.pdf
- SupplementaryMaterials_DataS1_LeNoachetal/Script_lmbootMetaWidthCyanoMixotr_LeNoachetal.R
- SupplementaryMaterials_DataS1_LeNoachetal/Script_PermutationsMultReg_LeNoachetal.R
- SupplementaryMaterials_DataS1_LeNoachetal/Script_SEMs_LeNoachetal.R
- SupplementaryFigures_LeNoachetal.pdf
