# Supplementary material for: Effects of Vertical Spatial Overlap on Phytoplankton Diversity under Experimentally Altered Lake Stratification Regimes
Source: Microorganisms. 2021 Nov 27;9(12):2447. doi: 10.3390/microorganisms9122447 (PMC8708865; doi:10.3390/microorganisms9122447)
Supplement: Supplementary file 1 [file microorganisms-09-02447-s001.zip › SupplementaryMaterials_DataS1_LeNoachetal/Data_FunctionalTraits_LeNoachetal.csv]

Taxa	Taxa_abr	Groupe	Colony	Nfix	Si	Mixotr	Pigment	MLD
Achnanthidium	Achn	DIATOM	n	n	y	n	Brown	9
Actinella	Acti	DIATOM	n	n	y	n	Brown	75
Aphanothece	Apha	CYANO	y	n	n	n	BlueGreen	2.625
Asterionella	Aste	DIATOM	y	n	y	n	Brown	82
Aulacoseira	Aula	DIATOM	y	n	y	n	Brown	123.1852034
Bicosoeca	Bico	CHRYSO	n	n	n	y	Brown	4
Bitrichia	Bitr	CHRYSO	n	n	n	y	Brown	12
Botryococcus	Botr	GREENS	y	n	n	n	Green	21.06543514
Chlamydomonas	Chla	GREENS	n	n	n	y	Green	9.166666667
Chromulina	Chro1	CHRYSO	n	n	n	y	Brown	6.666666667
Chroococcus	Chro2	CYANO	y	n	n	n	BlueGreen	7.3125
Chroomonas	Chro3	CRYPTO	n	n	n	y	Red	10.25
Chrysidiastrum	Chry1	CHRYSO	y	n	n	y	Brown	9.8
Chrysochromulina	Chry2	CRYPTO	n	n	n	y	Brown	7.625
Chrysolykos	Chry3	CHRYSO	n	n	n	y	Brown	3.875
Chrysophyte	Chry4	CHRYSO	n	n	n	y	Brown	4.666269949
Chrysosphaerella	Chry5	CHRYSO	y	n	y	y	Brown	7
Chrysostephanosphaera	Chry6	CHRYSO	y	n	n	y	Brown	9
Closterium	Clos	GREENS	n	n	n	n	Green	150
Coccomyxa	Cocc	GREENS	y	n	n	n	Green	6
Coelastrum	Coel	GREENS	y	n	n	n	Green	8
Cosmarium	Cosma	GREENS	n	n	n	n	Green	40.66666667
Cryptaulax	Cryp1	CRYPTO	n	n	n	n	Red	5.886904762
Cryptomonas	Cryp2	CRYPTO	n	n	n	y	Red	25.54545455
Cyclotella	Cycl	DIATOM	n	n	y	n	Brown	14.5
Cymbella	Cymb	DIATOM	n	n	y	n	Brown	34.75
Dictyosphaerium	Dicty	GREENS	y	n	n	n	Green	5.5
Dimorphococcus	Dimo	GREENS	y	n	n	n	Green	14
Dinobryon	Dino	CHRYSO	y	n	n	y	Brown	10.66666667
Dolichospermum	Doli	CYANO	y	y	n	n	BlueGreen	100
Elakatothrix	Elak	GREENS	y	n	n	n	Green	13
Ellipsoidion	Elli	TRIBOPHYCEAE	n	n	n	n	YellowG	11.5
Epipyxis	Epip	CHRYSO	n	n	n	y	Brown	6.692176871
Euastrum	Euas	GREENS	n	n	n	n	Green	30.25
Euglena	Eugl	EUGLENO	n	n	n	y	Green	29.71428571
Eunotia	Euno	DIATOM	n	n	y	n	Brown	40
Fragilaria	Frag	DIATOM	y	n	y	n	Brown	14
Frustulia	Frus	DIATOM	y	n	y	n	Brown	52.48214286
Gloeotila	Gloe	GREENS	y	n	n	n	Green	10
Gomphonema	Gomp	DIATOM	y	n	y	n	Brown	18
Gonatozygon	Gona	GREENS	y	n	n	n	Green	130.49
Gymnodinium	Gymn	DINO	n	n	n	y	Brown	25.875
Gyromitus	Gyro	GREENS	n	n	n	n	Green	10
Isthmochloron	Isth	TRIBOPHYCEAE	n	n	n	n	YellowG	7
Katablepharis	Kata	CRYPTO	n	n	n	n	Red	9
Kephyrion	Keph	CHRYSO	n	n	n	y	Brown	7
Kirchneriella	Kirc	GREENS	y	n	n	n	Green	5
Limnothrix	Limn	CYANO	y	n	n	n	BlueGreen	100
Mallomonas	Mall	CHRYSO	n	n	y	y	Brown	21.21428571
Merismopedia	Meri	CYANO	y	n	n	n	BlueGreen	2.4
Monomastix	Mono1	GREENS	n	n	n	n	Green	18
Monoraphidium	Mono2	GREENS	n	n	n	n	Green	7.166666667
Mougeotia	Moug	GREENS	y	n	n	n	Green	131.03
Navicula	Navi	DIATOM	n	n	y	n	Brown	20
Neidium	Neid	DIATOM	n	n	y	n	Brown	90
Nephrocytium	Neph	GREENS	y	n	n	n	Green	11
Nitzschia	Nitz	DIATOM	n	n	y	n	Brown	62.7475
Oedogonium	Oedo	GREENS	y	n	n	n	Green	10.5
Oocystis	Oocy	GREENS	y	n	n	n	Green	12
Pediastrum	Pedi1	GREENS	y	n	n	n	Green	9.6
Pedinomonas	Pedi2	GREENS	n	n	n	n	Green	2.724206349
Peridiniopsis	Peri1	DINO	n	n	n	y	Brown	25.71428571
Peridinium	Peri2	DINO	n	n	n	y	Brown	35
Phacus	Phac	EUGLENO	n	n	n	y	Green	20
Pinnularia	Pinn	DIATOM	n	n	y	n	Brown	92
Planctonema	Planc	GREENS	y	n	n	n	Green	6.666666667
Planktolyngbya	Plank1	CYANO	y	n	n	n	BlueGreen	92.7
Planktothrix	Plank2	CYANO	y	n	n	n	BlueGreen	134.44
Polytoma	Poly	GREENS	n	n	n	y	Green	6.475
Pseudanabaena	Pseu1	CYANO	y	y	n	n	BlueGreen	100
Pseudokephyrion	Pseu2	CHRYSO	n	n	n	y	Brown	3.666666667
Quadrigula	Quad	GREENS	y	n	n	n	Green	22
Radiocystis	Radi	CYANO	y	n	n	n	BlueGreen	2.5
Rhabdoderma	Rhab	CYANO	y	n	n	n	BlueGreen	8.621031746
Rhizochrysis	Rhiz	CHRYSO	n	n	n	y	Brown	5.319642857
Rhodomonas	Rhod	CRYPTO	n	n	n	y	Red	13.33333333
Scenedesmus	Scen	GREENS	y	n	n	n	Green	8.142857143
Scourfieldia	Scou	GREENS	n	n	n	n	Green	7
Sphaerocystis	Spha	GREENS	y	n	n	n	Green	3.659970608
Spiniferomonas	Spin	CHRYSO	n	n	y	y	Brown	5.480555556
Spondylosium	Spon	GREENS	y	n	n	n	Green	12
Staurastrum	Stau1	GREENS	n	n	n	n	Green	23.38888889
Staurodesmus	Stau2	GREENS	n	n	n	n	Green	16.17222222
Staurosirella	Stau3	DIATOM	y	n	y	n	Brown	10
Stenopterobia	Sten	DIATOM	n	n	y	n	Brown	150.8
Surirella	Suri	DIATOM	n	n	y	n	Brown	18
Synedra	Syne	DIATOM	y	n	y	n	Brown	77.75
Synura	Synu	CHRYSO	y	n	y	y	Brown	15
Tabellaria	Tabe	DIATOM	y	n	y	n	Brown	48
Tetrastrum	Tetr	GREENS	y	n	n	n	Green	5
Trachelomonas	Trac	EUGLENO	n	n	n	y	Green	22.5
Uroglena	Urog	CHRYSO	y	n	n	y	Brown	9
Urosolenia	Uros	DIATOM	n	n	y	n	Brown	31.99229365
Woronichinia	Woro	CYANO	y	n	n	n	BlueGreen	15.42857143
