# Supplementary material for: Effects of Vertical Spatial Overlap on Phytoplankton Diversity under Experimentally Altered Lake Stratification Regimes
Source: Microorganisms. 2021 Nov 27;9(12):2447. doi: 10.3390/microorganisms9122447 (PMC8708865; doi:10.3390/microorganisms9122447)
Supplement: Supplementary file 1 [file microorganisms-09-02447-s001.zip › SupplementaryMaterials_DataS1_LeNoachetal/Data_PhytoBiomasses_LeNoachetal.csv]

Achn	Acti	Aste	Aula	Cycl	Euno	Frag	Frus	Gomp	Navi	Neid	Nitz	Pinn	Uros	Stau3	Sten	Suri	Syne	Tabe	Apha	Chro2	Doli	Limn	Meri	Plank1	Plank2	Pseu1	Radi	Rhab	Woro	Bico	Bitr	Chro1	Chry1	Chry3	Chry4	Chry5	Chry6	Dino	Epip	Keph	Mall	Pseu2	Rhiz	Spin	Synu	Urog	Botr	Chla	Clos
0	0	0.42	0.34	0	0	0	0.34	0	0	0	0	0	0	0	0	0	0	13.54	0	0	0	0	2.22	0	0	0.6	0	0	0	0	0	4.96	0	0	1.48	2.21	0	16.91	0	0.13	0	0	0	0.93	14.58	63.76	0	0.12	3.35
0	0	9.85	19.21	2.52	0	0	0	0	0	0	0.36	0.89	0	0	0	0	0	10.27	0.15	0.54	0	0	0.14	0	0	0	0	0	0	0	0	5.59	0	0	0.64	0	0	18.04	0	0.78	1.48	0	0	0	32.22	236.15	6.01	0	0
0	0	5.5	25.68	1.26	0	0	0	0	2.83	0	0	0	0	0	0	0	0.08	20.23	0.08	0	0	0	0.19	0	0	0	0	0	0	0	0	4.41	0	0.3	0.23	13.54	0	54.74	0	0.07	7.96	0	0	0	4.06	128.85	0	0	0
0.21	0.57	2.38	2.73	6.13	0.21	0	0	0	1.5	0	0	0	0	0.08	0.09	0	0	62.04	2.03	0	0	3.22	2.62	0	0	0	0	0	0	0	0.06	6.35	0	0	3.18	317.34	0	44.94	0	0.16	0.41	0	3.18	0	7.28	418.44	2.3	8.63	0
0	0	3.79	8.1	25.23	1.8	0	0	0	0.21	0	0.4	1.44	0	0	0	0	0.55	12.3	2.71	0	0.07	0.23	1.45	0.1	0	0	0	0.61	0	0.98	0.05	0.74	0	0	2.73	361.15	0	34.15	0	0.39	1.23	0	0	1.45	5.46	81.06	5.45	6.5	0
0	0	73.08	12.6	36.19	0.53	0	0	0	0.31	0	0.03	0	0	0	0	0.47	0.01	12.33	3.67	0	0.22	0.02	0.25	0	0.68	2.48	0	0	0	0	0.08	1.12	0	0	4.32	157.23	0	17.21	0	0.13	0.77	0	0	1.03	11.03	75.12	2.42	4.48	0
0	0	7.85	0.54	12.45	0.78	0	0	0	0.17	0	0	0	0	0	0	0	0.23	16.72	5.66	1.58	0	0.19	5.59	0.03	0	2.21	0	0.08	0	0	0.35	4.56	0	0	5.09	46.45	0	26.23	0	0	2.83	0	0	0	26.48	230.36	7.43	3.93	0
0	0	7.51	10.89	36.9	0.14	0	0	0	0.31	0	0	0	0	0	0	0	0.03	31.95	3.77	2.76	1.63	0.25	9.18	0	0.04	0	0	0.37	0	0	0	15.34	0	0	2.83	0	0	26.78	0	0	7.13	0	0	0	40.82	0.85	1.09	0	0
0	0	19.15	11.67	59.78	0.19	0	0	0	4.35	0	0.51	0	0	0	0	0	0.24	17.53	5.17	4.41	5.47	0.34	5.91	0.35	0.25	0	0	0.23	0	0	0.05	9.05	1.57	0	12.71	6.65	0	7.66	0	0.28	1.71	0	0	1.86	79.69	39.31	7.82	0	0
0	0	11.29	1.88	11.01	3.08	0	0	0.09	0	0	0	0	0	0	0.08	0	0.01	28.23	3.45	1.88	31.87	0.3	10.99	0	1.94	0	0	0.51	0	0.27	0	3.68	0	0	3.69	0.74	0	10.66	0	0.18	14.68	0.06	0	0.4	216.37	16.68	1.37	1.24	0
0	0	3.36	6.24	0.38	1.68	0.09	0.46	0.09	0	0	0.1	0	0	0	0	0	0	8.37	0.21	0	1.16	0	8.86	0	0	0	0	0.62	0	0	0	6.37	0	0	2.49	0	0	3.37	0	0	3.89	0	0	0	93.87	0	0	0.4	0
0	0	14.49	27.13	10.78	0	0	0	0	0.27	0	0.06	0	0	0	0	0	1.09	8.07	2.75	1.93	2.63	0	13.97	0	0	0	0	0.4	0	0	0.6	7.56	0	0	5.62	0	0	1.24	0	0	1.98	0.58	0.27	0	119.43	1.15	1.61	3.52	0
0	0	3.01	0	0.34	0	0	0	0	0	0	0	1.4	0	0	0	0	0	19.58	0.12	1.9	0	0	13.22	0	0	0	0	0	0	0	0	0.49	0	0	0	2.88	2.79	7.69	0	0.12	1.32	0.27	0	0	100.07	0	0	0	0
0	0.11	15.48	66.03	13.13	0.04	0	0.51	0	0.44	0	0.3	0	0	0.05	0	2.05	0	7.69	0.16	1.36	0.89	0	15.56	0.03	0.59	0.47	0.03	0.13	0	0	0	0.93	0	0	0	0	0	17.88	0	0	3.48	0	0	0	30.6	0	1.6	0.12	0
0.59	0	32.12	235.61	24.06	9.81	4.23	0	0	2.23	41.74	0.39	74.75	0	5.59	0	0	0.09	10.5	0.15	2.46	0	0	16.98	0	0	0	0	1.01	0	0	0.05	5.9	0	0	3.38	0	0	4.23	0	0.53	5.08	0	1.48	0	353.99	0.54	1.96	0	0
0	0	0	0	0	0	0	0	0	0	0	0	0	0	0	0	0	0	23.57	0	0	0.19	0	26.57	0.03	0	0	0.02	0	0.17	0	0	0	0	0	0	8.89	0	14.05	0	0.12	22.07	0	0	0	281.39	0	0.41	0	0
0	0.36	0.91	3.03	0	0	0	7.42	0	0	0	0.01	0	0	0	0.15	0	0	41.62	2.46	1.67	0.52	0	11.2	1.42	0	0.06	0.59	0.83	0.12	0	0	6.63	0	0.09	2.47	10.06	0.05	30.66	0	0.23	19.72	0.54	7.68	0	370.59	5.46	0	0	0
0	0	2.08	9.92	0	0	0	0	0	0.18	0	0.02	0	0	0	0	0	0.01	17.94	0.22	25.7	0	0	4.8	0	0	0	0.02	0.46	0.05	0.12	0	0.93	0	0.35	0.69	0	0	2.24	0	0.18	10.91	0.27	1.48	0	119.29	0	0.59	0.95	0
0	0	0	0	0	0	0	0	0	0	0	0.19	0	0	0	0	0	0.01	21.48	0.02	0.4	0	0	9.28	0	0	0	0	0	0	0	0	0.54	0	0	0.42	0	0	0	0	0	9.41	0	0	0	65.13	0	0	0	0
0	0	1.91	11.35	0	0	0	0	0	0	0	0	0	0	0	0	0	1.31	6.59	0.15	0.21	0	0	2.73	0	0	0	0.55	0	0	0	0	6.55	0	0.21	2.65	0	0	2.13	0	0.51	2.34	0	2.02	0	54.43	0.52	0	0	0
0	0	9.84	19.21	0	0	0	0	0	0	0	0.56	0	6.57	0	0	0	2.59	7.82	0.02	0.13	0	0	2.93	0	0	0	0.3	0.32	0	0	0	3.32	0	0.09	6.69	0	0	15.39	0	0.86	9.79	0.54	0	0	103.48	1.15	5.96	0.76	0
0	0	6.42	25.68	0.46	2.99	1.38	1.49	0	0.22	0	0	0	2.72	0	0.21	0	0.33	4.3	0.3	0	0	0	0	1.31	0.19	0	0	0	0	0	0	7.71	0	0.74	3.73	0	0	31.58	0	0.25	0	0	0	0	15.67	162.75	0	0	0
1.27	0	10.31	68.06	0.48	19.68	0	9.84	0.83	3.35	0	0	0	0	0	0	0	0.66	9.82	0	0.11	0	0	0	7.19	0.56	0	0	0	0	0	0	14.08	0	0.39	4.83	0	0	56.02	2.99	3.15	0	0	0	0	0	49.35	11.54	0	0
0	0	11.31	38.02	0.46	0	0	0.47	0	0	0	0	0	20.48	0	0	0	0.19	15.83	0	0	0	0	0	0	0	0	0	0	0	0	0	0	0.82	0.21	6.08	0	0	84.38	0	2.23	22.76	0	0	3.99	0	77.17	1.8	0	0
0	0	3.2	3.17	1.75	2.72	0	0	0	0	0	0	0	0	0	0	0	0	2.34	6.28	0.82	2.54	0.55	10.09	0.02	0	0	0.22	0.07	0	0	0.01	2.69	0	0	1.95	1.06	0	6.21	0	0.46	6.12	0	1.06	0.4	12.04	42.11	5.77	0.12	0
0	2.63	7.13	60.95	5.21	0.37	0	0	0	0.89	0	0.37	0.09	1.98	0	0	2.14	1.19	21.6	2.37	4.39	0.13	0	0.69	0	0	0.01	0	0.24	0	0	0.27	2.01	0	0	0.85	5.3	0	8	0	0.23	17.33	0	0	0.4	0	40.55	1.91	1.15	0
1.04	0.64	53.53	392.69	47.41	1.81	0.34	1.37	0	1.34	4.88	0.78	14.75	0	0.17	0	0	0.49	19.34	1.54	2.65	0	0	1.53	0	0	0	0	0	0	0	0.4	0	0	0	0.69	7.46	0	5.58	0.23	0	4.5	0	0	0	5.18	15.66	2.25	4.09	0
0	0	13.87	0.27	8.51	0	0.45	0	0	0	0	0.04	0.12	0	0	0	0	0.01	1.5	0.82	6.48	3.76	0.03	12.51	0	0	0	0	0.12	2.19	0	0	8.48	0	0.09	0.83	5.75	0	0.68	0	0.73	25.97	0.23	1.48	3.6	21.55	23.19	2.16	0.94	0
0	0	29.65	25.86	1.35	0.08	0	1.22	0	0.26	0	0.09	0.18	14.51	0	0	0	0.63	4.28	1.57	3.92	2.94	0	26.17	0.01	0.07	0.99	0	1.43	0.14	0	0.69	20.68	0	0.2	3.22	29.01	0	1.68	0	0.74	7.49	0	0.54	0	5.36	6.66	2.57	1.76	0
0	0	62.23	43.97	4.87	0	0	1.27	0	0	0	0.7	1.63	1.25	0	0.04	0	5.49	10.52	7.07	19.78	9.16	0	11.12	0.22	0	0.15	0	1.11	2.23	0.06	0	16.68	0	1.03	15.74	3.73	0	2.42	0.14	0.8	27.91	1.37	0.27	0.74	1.57	8.35	0.58	1	0
0	0	0.61	0.15	5.71	0	0	0	0	0	0	0.02	3.17	0	0	0	0	0.05	0.77	2.69	9.16	0.08	0	21.44	0.02	0	0	0.01	0.05	1.78	1.01	0.06	0.74	0	0	2.68	12.89	0	1.03	0	0.12	8.57	0	0.27	0	0	0.74	0.68	0.06	0
0	0	9.64	13.46	20.69	0	0	0	0	0.04	0	0.03	1.01	6.58	0	0	0	1.8	3.16	3	9.74	0.11	0	4.19	0.1	0	0.01	0	0.96	4.45	0.54	0	4.75	0	0	1.98	3.15	0	8.33	0	0.5	10.47	0.14	2.02	0	6.29	0	1.96	0.4	0
0	0	23.64	21.77	7.11	0	0	0	0	0.11	0	0.02	0	27.91	0	0.14	0	3.07	4.41	2.23	11.41	3.23	0	4.46	0	0	2.2	0	1.05	1.26	0	0.88	7.91	0	0	11.87	8.04	0	8.74	2.29	0.29	24.84	0.27	21.36	0	0	0	4.74	1.47	0
0	0	4.43	4.73	6.18	0	0	0	0	0	0	0.01	0	0	0	0	0	0.02	15.12	11.13	9.06	0.09	0.36	26.65	0	0	0	0.07	0.47	17.81	0.72	0	1.66	0	0	2.39	11.99	0	3.99	0	0.39	76.92	0.4	0.54	0.93	17.91	3.9	17.77	0.06	0
0	0	1.07	4.76	6.98	0	0	0	0	0	0	0.01	0	0	0	0	0	0.21	4.43	8.62	11.66	1.83	0	30.75	0	0	0	2.38	3.97	0.51	0.06	0	2.15	0	0	0.58	0	0.02	1.34	0.81	0	20.77	0.14	3.07	0	0	0	2.58	0.75	0
0	0	8.06	33.94	10.16	0	0	0	0	0	0	0	0.88	9.6	0	0.2	1.45	0.33	1.72	4.7	2.44	0.09	0	6.27	0	0	0.02	0	0.59	1.32	0.91	0	3.73	0	0	1.68	0	0.54	2.18	0.53	0	19.06	0	10.36	0	0	0	5.11	2.36	0.25
0	0	12.19	1.99	0.97	0	0	0.51	0.34	0	0	0	0	0	0	0	0	0	34.89	23.51	8.43	1.68	0	14.63	0.13	0	0	0	0.14	4.03	1.04	0.19	2.05	0	0	0	12.79	0	2.73	0	0	63.69	0.27	6.64	0	7.03	1.32	11.6	0.43	0
0	0	0.86	9.71	10.16	0	0	0	0	0	0	0.14	0	1.81	0	0	0	0.25	30.89	2.61	1.37	0.05	0	18.55	0	0	0.93	0.02	3.45	14.84	0	0.35	6.32	0	0	5.7	39.07	1.07	4.5	0.21	0	40.34	0.19	4.61	0	3.69	0	5.63	1.24	0
0	0	6.13	96.01	14.27	0	0.23	0	0	0.04	0	0.09	0.25	4.75	0	0	0	0.45	24.68	4.88	2.68	0.44	0	20.79	0.18	0	1.09	1.49	1.66	4.02	0	0	8.37	0	0	11.19	23.53	2.85	6.89	2.13	0.33	121.09	0	4.75	1.6	0	0	10.96	0.29	0
0	0	56.55	11.28	1.2	0	0	0	0	0	0	0	0	2.11	0	0	0	1.02	80.82	5.1	6.16	0	0	17.72	0	0	0	0	0.89	14.31	0	0.81	10.06	0	0	2.51	55.48	1.43	15.37	0.26	0	12.93	0.12	0	0.62	1.47	0	2.96	0	0
0	0	0.14	19.2	0	0.61	0	0.35	0	0	0	9.23	1.52	7.22	0	0	0	12.07	17.6	1.06	2.23	0	0	4.51	0.52	0	0	7.64	0.52	6.09	0	0.95	7	0	0	10.34	47.71	2.41	3.99	2.01	1.98	27.15	0.4	1.38	0	1.1	0	0	5.68	0
0	0	10.96	51.42	0	1.09	0	0	0	3.96	0.13	0.08	0	31.97	0	0	0	10.79	23.32	1.24	0	0.15	0	4.03	0.74	0	1.51	1.06	0.88	0.22	0	0.28	6.37	0	0	13.87	80.8	0	2.12	0.53	0.99	68.98	5.73	7.54	3.99	12.74	0	1.48	10.52	0.79
0	0	51.89	9.12	0	0	0	0	0	0	0	0	0	5.69	0	0	0	0.02	40.63	1.19	0.34	0	0	5.15	0	0	0	0	0	0.29	0	0	2.97	0	0.25	3.87	15.99	0.57	8.33	1.17	0.5	8.97	0	0.85	0	3.18	11.48	1.37	0.14	0
0	0	0.44	3.14	0	0	0	0	0	0	0	0	0	4.6	0	0	0	3.87	23.36	0.13	0	0	0	2.14	0	0	0	0.04	0	0	0	0	11.19	0	0	2.13	9.45	0	1.62	3.26	0	0	0.12	2.42	0	13.69	1.47	4.12	0.21	0.04
0	0	0.14	20.46	0	0	0	0	0	0.32	0	0	0	43.3	0	0	0	8.79	40.73	0.29	2.41	0.18	0	3.91	0	0.29	0	0	0	0.09	0	0	9.15	6.3	0.12	14.28	48.61	0	19.19	1.73	0.45	28.69	0	0.54	0	37.66	2.14	2.29	3.56	0
0	0	5.9	4.72	0	0	0	0	0	0	0	0	0.52	0	0	0	0	0.12	2.97	0	0	0	0	0	0	0	0	0	0.12	0	0	0	3.65	0	0	4.01	0	0	42.98	0	1.53	1.2	0	0	0	89.55	10.03	7.5	0.27	0
0	0	11.89	8.96	0.21	0	0.34	0	0	0.55	0	0	0	0	0	0	0	0.22	18.34	1.29	0.23	0	0	0.06	0	0	0.19	0	0	0	0	0.06	16.15	0	0	7.28	0	0	56.78	0	1.39	0	0	0	8.17	14.8	13.36	0.99	0.54	0
0	0	13.28	3.69	0	0	0	0	0	0	0	0.09	0	0	0	0	0	0	7.85	0	0	0	0	0.13	0	0	0	0	0	0	0	0	0	0	0	0.46	0	0	34.23	0	1.15	9.23	0	0	0	67.23	35.4	10.43	0.14	0
0	0	19.82	0	0	0	0	0	0	0	0	0	0	0	0	0	0	0.07	26.31	0.26	0.54	0.47	0	0.13	0	0	0	0	0	0	0	0	7.95	0	0	1.34	60.91	0	130.89	0	0.69	18.01	0	0	0	139.03	108.24	1.76	0.53	0
0	0	10.18	5.85	0	0	0	0	0	0	0	0	0	1.19	0	0.84	0	0	10.42	0.48	0.27	0.82	0	0.86	0	0	0	0	0.17	0	0	0	2.38	0	0	1.24	0	0	9.58	0	0.12	9.41	0	0	0.27	4.63	359.88	1.49	0	0.09
0	0	22.24	10.45	0	0	0	0	0	0.59	0	0	0	0	0	0	0	0	13.47	0.3	0.12	0	0	2.08	0	0	0	0	0.46	0	0	0.41	0.91	0	0	1.67	0	0	1.07	0	0.06	20.61	0	0	1.86	4.42	410.77	11.84	0	0
0	0	137.38	0	0	1.62	0	0	0	0	0	0	0	0	0	0	0	0	36.99	0.97	0.16	16.98	0	12.97	0	0	0	0	0	0.11	0	0	2.12	0	0	0.64	182.4	0	28.37	0	0	10.84	0	0	2.32	104.74	110.17	15.65	0.23	0
0	0	8.92	1.66	0	1.18	0	0	0	0	6.46	0	0	0.35	0	0	0	0.49	4.39	0.16	0.32	7.98	0	4.59	0	0	0	0.02	2.58	0	0	0	12.65	0	0	2.14	7.23	0	1.29	0	0.12	2.94	0	0	1.48	12.75	135.19	1.03	1.81	0
0	0	1.97	0.21	0	0	0	0	0	0	0	0	0	0	0	0	0	0.12	0.71	0.24	3.09	0	0	1.75	0	0	0	0	0.77	0	0	0	1.46	0	0	2.13	0	0	6.56	0	0.39	3.32	0	0.4	0	0	42.42	0	0	0
0	0	99.98	0	0	0	0	0	0	0	0	0	0	0	0	0	0	1.81	77.23	0.35	0.08	0	0	12	0	0	0	0	0.31	0.25	0	0	4.42	2.97	0	2.71	17.13	0	22.41	0	0.28	0	0	1.34	0	52.87	38.71	2.75	0.59	0
0	0	3.16	1.02	0	0	0	0	0	0.34	0	0	0	0	0	0	0	0.14	0.94	0.41	4.29	0	0	24.78	0	0	0	1.78	0.51	0.1	0	0	0	0	0	0	1.32	0.15	0.16	0	0	0.59	0	1.48	6.75	5.9	9.14	4.55	0.12	0
0	0	1.37	1.56	0	0	0	0	0	0	0	0.03	0	0.66	0	0	0	0.03	0.3	0.81	1.59	0	0	7.86	0	0	0.03	0.82	1.45	0	0	0	2.95	0	0	1.08	0	0	1.97	0	0	8.36	0	0	0	2.21	7.19	1.96	0	0
0	0	80.05	0	0	0	0	0	0	0	0	0	0	0	0	0	0	0	59.96	0.49	0.59	0	0	26.39	0	0.27	0	0	0.06	0	0	0	4.95	0	0	0	0	0	74.68	0	0.12	23.02	0	0	0	75.2	13.22	5.71	2.77	0
0	0	0.82	0.36	0	0	0	0.44	0	0	0	0	0	0	0	0	0	0.82	0.55	0.5	0	0.04	0	13.16	0	0	0	0.33	0	0	0	0.12	6.16	0	0	5.16	0.36	0	3.91	0	0	43.66	0.45	0	0	8.84	6.76	4.49	0	0
0	0	0.24	0	0.23	0	0	0	0	0	0	0	0	0	0	0	0	0.08	0.6	3.43	0.51	10.51	0	10.81	0	0	0	0	0.16	0	0.14	0	22.13	0	0.07	4.19	11.49	0	8.56	0	0	43.17	0	0	0.93	3.31	0.54	1.06	0.12	0
0	0	6.52	0	0	0	0	0	0	0	0	0	0	0	0	0	0	0	9.16	1.04	1.28	0	0	9.13	0	0	0	0	0	0.08	0	0	0	0	0	0.18	36.55	0.19	37.38	0	0.12	3	0	0	0.54	182.36	0	2.57	0	0
0	0	0.88	25.03	0	0	0	0	0	0	0	0.27	0.77	54.2	0	0	0	0.9	0.73	6.02	4.04	0.13	0	17.62	0	0	0	0	0	0	0	0	6.88	0	0.21	15.35	27.84	1.07	22.68	1.8	0.5	13.36	0.58	13.18	1.48	15.93	11.75	1.78	1.72	0
0	0	1.81	11.5	0	0	0	0	0	0.17	0	0	0	20.58	0	0	0	0.59	2.46	0.71	0.05	0	0	1.88	0	0	0.14	1.84	0	0	0	0.23	7.79	7.45	0	10.99	78.49	0.21	13.65	8	1.47	33.97	0	2.08	0.54	10.6	0	1.96	3.92	0.03
0	0	0.76	0.3	1.16	0	0	0	0	0	0	0.14	0	0	0	0	0	0.04	19.99	0.53	0	0	0	4.06	0	0	0	0	0	0	0	0.29	0.94	0	0	0.62	6.3	0	1.15	0	0	10.48	0	0	0	258.25	1.48	0	0.06	0
0	0	0.15	2.99	0	0	0	0	0	0	0	0.02	0	38.14	0	0	0	4.98	2.02	4.12	0.03	0.15	0	2.09	0	0	0	1.75	0	0	0	0	1.07	0	0.2	17.35	33.82	0.15	12.28	0	1.24	19.92	0	2.96	0.79	74.25	9.08	5.22	1.01	0
0	0	0.76	3.92	0	0	0	1.86	0	0	0	0	0	9.02	0	0	0	4.09	1.52	2.54	0.21	0.19	0	2.57	0	0	0.1	0	0	0.05	0	0	7.63	0	0.09	1.32	25.79	5.59	5.07	0.48	0.44	4.95	0.12	0.79	0	43.49	3.49	13.72	0.3	0
[truncated: 45 more columns]
