# Supplementary material for: Effects of Vertical Spatial Overlap on Phytoplankton Diversity under Experimentally Altered Lake Stratification Regimes
Source: Microorganisms. 2021 Nov 27;9(12):2447. doi: 10.3390/microorganisms9122447 (PMC8708865; doi:10.3390/microorganisms9122447)
Supplement: Supplementary file 1 [file microorganisms-09-02447-s001.zip › SupplementaryMaterials_DataS1_LeNoachetal/Data_SEM_LeNoachetal.csv]

Date	Basin	Shannon_H	Thermo_Depth	Meta_Width	FDis	Cladocera_Biom	SO
2009-05-27	1	2.326819306	2.954440427	2.455367861	0.220803416	23.48565146	0.576166667
2009-05-27	2	1.869812082	5.591611856	3.240772459	0.162906556	61.57972941	0.359333333
2009-05-27	3	2.156397245	4.749584808	2.653197094	0.187683535	60.4812406	0.629
2009-06-10	1	1.833134572	3.200454049	2.893932897	0.143484052	47.66029771	0.543
2009-06-10	2	2.077580539	6.118748805	1.979269526	0.201535892	41.39768822	0.543166667
2009-06-10	3	2.472252959	7.748974567	5.87252832	0.235496311	50.91571485	0.594
2009-06-23	1	2.290424618	2.597689276	5.315002541	0.189903035	61.86579261	0.646333333
2009-06-23	2	2.931649981	6.196976705	6.285750775	0.277659806	45.40083935	0.806833333
2009-06-23	3	2.939103988	7.836051438	9.194112868	0.266376735	21.91559268	0.858666667
2009-07-15	1	2.276973003	3.385662569	3.150410438	0.287381701	44.61662747	0.806666667
2009-07-15	2	1.988612002	6.091904877	3.748208252	0.271079697	48.47033098	0.826833333
2009-07-15	3	2.496718033	8.590341866	5.712168493	0.257129586	25.66984853	0.821833333
2009-07-29	1	1.912276876	3.432324216	4.483839498	0.207273434	40.65315133	0.8345
2009-07-29	2	2.713350073	6.25308868	4.391546134	0.290222336	34.93479048	0.890333333
2009-07-29	3	2.107969864	7.836741019	5.584387808	0.209899731	38.82842226	0.674333333
2009-08-26	1	1.43019602	3.336588841	4.198990864	0.146071869	51.49326278	0.764
2009-08-26	2	1.983269511	6.334956481	5.05491307	0.190028609	6.295029806	0.766666667
2009-08-26	3	2.182349594	7.881183146	4.800943367	0.255703905	7.744012957	0.787833333
2009-09-09	1	2.090762289	4.237827171	3.739677731	0.27178344	16.26977469	0.824666667
2009-09-09	2	2.394809448	6.57506039	3.068786594	0.250004532	3.261093263	0.720666667
2009-09-09	3	2.577972963	8.285745063	2.793729598	0.256191009	10.3194256	0.817333333
2010-05-12	1	2.083196532	4.762711359	1.869343552	0.187964673	8.678706073	0.657666667
2010-05-12	2	2.760471344	4.612402941	2.887538836	0.282262018	25.39640582	0.449666667
2010-05-12	3	2.41446699	5.365394871	1.736279845	0.218070201	54.18556471	0.612
2010-06-09	1	2.650828488	3.397096251	3.210909575	0.254048811	30.61976874	0.462833333
2010-06-09	2	2.694407675	5.692324743	4.187225851	0.299666516	19.43476799	0.8175
2010-06-09	3	1.765494404	8.677845664	1.708443563	0.165357599	57.11293153	0.7905
2010-06-23	1	3.0905151	3.400201325	5.170819471	0.277172988	25.90858623	0.686833333
2010-06-23	2	3.129883641	5.730931085	6.489356079	0.301599724	4.103056505	0.737666667
2010-06-23	3	3.291181051	8.563487313	9.661322182	0.315603643	7.513107231	0.752333333
2010-07-14	1	2.764998704	3.314724445	5.049491899	0.285179653	27.94222022	0.779666667
2010-07-14	2	3.211154703	5.821475005	6.352363373	0.281516077	7.061724419	0.743833333
2010-07-14	3	3.195032803	8.615843261	8.41862553	0.276010939	10.65977903	0.680333333
2010-07-28	1	2.819031772	3.902371975	4.302001506	0.278157158	17.7848169	0.833666667
2010-07-28	2	3.131891419	5.834284715	4.150985832	0.27507924500000003	6.407312545	0.794333333
2010-07-28	3	3.194975562	8.472027479	5.954423088	0.301060669	33.43228117	0.794833333
2010-08-11	1	2.691181098	4.541257999	4.825644177	0.283847808	4.960333976	0.846
2010-08-11	2	2.970830089	6.025997283	3.141299596	0.283440299	0.134594523	0.722166667
2010-08-11	3	2.986480005	8.445363668	3.86615511	0.305668814	0.184275457	0.813
2010-08-25	1	2.770734945	4.87899842	3.885016357	0.282071443	3.518900718	0.896666667
2010-08-25	2	3.010807192	6.296203118	2.83281001	0.254290415	0.265356658	0.6155
2010-08-25	3	3.12288049	8.76285511	2.210851217	0.277650917	1.197790471	0.710166667
2010-09-08	1	2.813709006	4.889584637	3.906005163	0.285575867	1.916772373	0.830333333
2010-09-08	2	2.799518958	6.339576239	2.984780678	0.247518377	1.474203657	0.655
2010-09-08	3	2.747249173	8.789273784	2.241692141	0.247363468	2.395580942	0.780333333
2011-06-01	1	2.296691918	1.206226914	3.698728049	0.211857638	18.14797756	0.454666667
2011-06-01	2	2.814138567	2.308710759	5.21473551	0.258608995	15.86399565	0.472333333
2011-06-08	1	2.555500797	2.234498103	3.669681784	0.242155279	63.4267446	0.619
2011-06-22	1	2.377002452	2.357425399	4.167614758	0.166428392	142.7711069	0.401666667
2011-06-22	2	1.305643254	2.989275003	3.937804306	0.10855112	50.1406395	0.366833333
2011-06-22	3	1.603875538	3.466776197	4.076608717	0.151708872	56.96128321	0.360833333
2011-07-13	1	2.43931293	2.65795485	3.973133639	0.227491002	174.4589795	0.527833333
2011-07-13	2	2.458983799	3.157679011	4.3481414880000004	0.22521842	69.18437627	0.475666667
2011-07-13	3	2.152716132	3.484357872	4.66255587	0.192977274	76.82403921	0.543
2011-07-27	1	2.439342323	3.029661681	4.062239809	0.248048106	53.04122569	0.7605
2011-07-27	2	2.817836517	3.383034	4.086552908	0.277218479	50.33786298	0.767666667
2011-07-27	3	2.960466564	3.888093123	4.490200925	0.259910823	85.21796935	0.7605
2011-08-10	1	2.373537658	3.417943676	3.897213817	0.238810179	67.82673612	0.761333333
2011-08-10	2	2.690415505	3.853553044	4.311962485	0.26779785	18.20045116	0.647333333
2011-08-10	3	2.791989825	4.335751222	4.088307552	0.286625807	47.57834784	0.626333333
2011-08-24	1	1.912523681	3.89794453	3.492327998	0.17274103	37.71730043	0.817
2011-08-24	2	3.056787825	4.53431821	3.349630078	0.265859202	6.629969501	0.576666667
2011-08-24	3	2.925603248	4.91567336	3.673065818	0.242739674	11.18175908	0.492666667
2011-09-07	1	1.138111544	4.562469111	3.569498732	0.110333698	14.75663375	0.841666667
2011-09-07	2	2.754564364	4.957818226	3.639688489	0.258406178	1.283874954	0.4905
2011-09-07	3	2.93520102	5.368000682	3.558127239	0.264526678	3.013862792	0.494333333
